# Supplementary material for: Size- and Concentration-Resolved Detection of PET Microplastics in Real Water via Excitation–Emission Matrix Fluorescence Quenching of Polyamide-Derived Carbon Quantum Dots
Source: Sensors (Basel). 2026 Feb 26;26(5):1445. doi: 10.3390/s26051445 (PMC12987104; doi:10.3390/s26051445)
Supplement: Supplementary file 1 [file sensors-26-01445-s001.zip]

Archive with 1 entries (1 files):
- sensors-4145194-supplementary.pdf
